# Supplementary material for: Assessment of the Effectiveness and Predictability of Maxillary Molar Distalization with Clear Aligner Systems: A Systematic Review of the Literature
Source: J Clin Med. 2026 Jul 15;15(14):5568. doi: 10.3390/jcm15145568 (PMC13413332; doi:10.3390/jcm15145568)
Supplement: Supplementary file 1 [file jcm-15-05568-s001.zip]

Archive with 2 entries (2 files):
- jcm-4408526-supplementary.pdf
- jcm-4408526-supplementary (2).pdf
